# Supplementary material for: A Standardized Rat Model to Study Peri-implantitis of Transmucosal Osseointegrated Implants
Source: Biomater Res. 2024 Jun 1;28:0021. doi: 10.34133/bmr.0021 (PMC11142924; doi:10.34133/bmr.0021)
Supplement: Supplementary 1 — Figs. S1 to S11 Tables S1 and S2 [file bmr.0021.f1.zip]

Archive with 12 entries (12 files):
- Figure S1.tif
- Figure S10.tif
- Figure S11.tif
- Figure S2.tif
- Figure S3.tif
- Figure S4.tif
- Figure S5.tif
- Figure S6.tif
- Figure S7.tif
- Figure S8.tif
- Figure S9.tif
- Supplementary Materials.docx
